# Supplementary material for: Characterization of genetic intratumor heterogeneity in colorectal cancer and matching patient‐derived spheroid cultures
Source: Mol Oncol. 2017 Nov 27;12(1):132–47. doi: 10.1002/1878-0261.12156 (PMC5748486; doi:10.1002/1878-0261.12156)
Supplement: Supplementary file 3 — Table S1. Patient information. [file MOL2-12-132-s003.xlsx]

## Sheet: Supplementary Table T1
Supplementary Table T1. Patient Information.
Patient ID	#Biopsies	#Spheroids	#LNMs	Tumor localization	Tumor Stage	Age	Gender (M/F)	Mismatch Repair	WES	RNA seq
1	3	2	1	Right Flexure	3	64	M	Normal	x	x
2	3	3	7	Right Flexure	3	83	F	Normal	x	x
3	3	2	0	Ascending Colon	3	75	M	Normal	x
4	5	3	0	Cecum	3	84	F	Normal	x	x
5	4	3	0	Cecum	3	75	M	Normal	x	x
6	4	0	0	Sigmoid Colon	2	81	M	Normal		x
