# Supplementary material for: Characterization of genetic intratumor heterogeneity in colorectal cancer and matching patient‐derived spheroid cultures
Source: Mol Oncol. 2017 Nov 27;12(1):132–47. doi: 10.1002/1878-0261.12156 (PMC5748486; doi:10.1002/1878-0261.12156)
Supplement: Supplementary file 4 — Table S2. Sample overview. [file MOL2-12-132-s004.xlsx]

## Sheet: Supplementary Table T2
	Supplementary Table T2. Sample overview.
	Original_Sample ID	Patient ID	Sample type	Sample	RNA_Seq ID	WES_tumor ID	WES_matching_normal ID
	C14T04689A	1	Tumor	T1	C111T04689R	C110T04689D	C118A04689D
	C18T04689A	1	Tumor	T2	C115T04689R	C113T04689D	C118A04689D
	C12T04689A	1	Tumor	T3		C107T04689D	C118A04689D
	C13T04689A	1	Spheroid	S1		C73T04689D	C118A04689D
	C17T04689A	1	Spheroid	S2		C74T04689D	C118A04689D
	C185M04689D	1	Lymph node met.	L1		HO_14_012273_01_34	C118A04689D
	C10T04702A	2	Tumor	T1	C43T04702R	C42T04702D	C48A04702D
	C12T04702A	2	Tumor	T2	C46T04702R	C45T04702D	C48A04702D
	C07T04702A	2	Tumor	T4	C40T04702R	C39T04702D	C48A04702D
	C11T04702A	2	Spheroid	S1		C36T04702A	C48A04702D
	C13T04702A	2	Spheroid	S2		C37T04702D	C48A04702D
	C17T04702A	2	Spheroid	S3		C38T04702D	C48A04702D
	C53M04702D	2	Lymph node met.	L1		HO_14_014967_01_34_B	C48A04702D
	C54M04702D	2	Lymph node met.	L2		HO_14_014967_01_49	C48A04702D
	C55M04702D	2	Lymph node met.	L3		HO_14_014967_01_55	C48A04702D
	C56M04702D	2	Lymph node met.	L4		HO_14_014967_01_57	C48A04702D
	C57M04702D	2	Lymph node met.	L5		HO_14_014967_01_53	C48A04702D
	C58M04702D	2	Lymph node met.	L6		HO_14_014967_01_25	C48A04702D
	C59M04702D	2	Lymph node met.	L7		HO_14_014967_01_34_A	C48A04702D
	C12T04708A	3	Tumor	T1		C44T04708D	C48A04708D
	C16T04708A	3	Tumor	T2		C47T04708D	C48A04708D
	C06T04708A	3	Tumor	T3		C38T04708D	C48A04708D
	C13T04708A	3	Spheroid	S1		C36T04708D	C48A04708D
	C17T04708A	3	Spheroid	S2		C37T04708D	C48A04708D
	C10T04722A	4	Tumor	T1	C46T04722R	C45T04722D	C54A04722D
	C12T04722A	4	Tumor	T2	C49T04722R	C48T04722D	C54A04722D
	C16T04722A	4	Tumor	T3	C52T04722R	C51T04722D	C54A04722D
	C07T04722A	4	Tumor	T4		C43T04722D	C54A04722D
	C06T04722A	4	Tumor	T5	C39T04722R
	C11T04722A	4	Spheroid	S1		C36T04722D	C54A04722D
	C13T04722A	4	Spheroid	S2		C37T04722D	C54A04722D
	C17T04722A	4	Spheroid	S3		C38T04722D	C54A04722D
	C10T04733A	5	Tumor	T1		C10T04733A	C37A04733A_Blood
	C12T04733A	5	Tumor	T2		C12T04733A	C37A04733A_Blood
	C16T04733A	5	Tumor	T3		C16T04733A	C37A04733A_Blood
	C06T04733A	5	Tumor	T4	C79T04733R
	C11T04733A	5	Spheroid	S1		C11T04733A	C37A04733A_Blood
	C13T04733A	5	Spheroid	S2	C110T04733R	C13T04733A	C37A04733A_Blood
	C17T04733A	5	Spheroid	S3	C112T04733R	C17T04733A	C37A04733A_Blood
	C10T04728A	6	Tumor	T1	C46T04728R
	C12T04728A	6	Tumor	T2	C49T04728R
	C16T04728A	6	Tumor	T3	C52T04728R
	C07T04728A	6	Tumor	T4	C43T04728R
